# Supplementary material for: Quantitative Assessment of Three-Dimensional Choroidal Vascularity and Choriocapillaris Flow Signal Voids in Myopic Patients Using SS-OCTA
Source: Diagnostics (Basel). 2021 Oct 20;11(11):1948. doi: 10.3390/diagnostics11111948 (PMC8618547; doi:10.3390/diagnostics11111948)
Supplement: Supplementary file 1 [file diagnostics-11-01948-s001.zip]

Archive with 1 entries (1 files):
- diagnostics-1389555-supplementary.pdf
